# Supplementary material for: AtAUEs, a Small Family of ABA Up-Regulated EAR Motif-Containing Proteins Regulate ABA Responses in Arabidopsis
Source: Plants (Basel). 2024 Nov 22;13(23):3282. doi: 10.3390/plants13233282 (PMC11644342; doi:10.3390/plants13233282)
Supplement: Supplementary file 1 [file plants-13-03282-s001.zip]

Archive with 1 entries (1 files):
- plants-3257140-supplementary.pdf
